# Supplementary material for: Optimized Expression and Characterization of a Novel Fully Human Bispecific Single-Chain Diabody Targeting Vascular Endothelial Growth Factor165 and Programmed Death-1 in Pichia pastoris and Evaluation of Antitumor Activity In Vivo
Source: Int J Mol Sci. 2018 Sep 25;19(10):2900. doi: 10.3390/ijms19102900 (PMC6213929; doi:10.3390/ijms19102900)
Supplement: Supplementary file 1 [file ijms-19-02900-s001.zip]

Archive with 1 entries (1 files):
- ijms-353470-supplementary.pdf
